# Supplementary material for: Domestication as the driver of lower chronic stress levels in fish in catch-and-release recreational fisheries and aquaculture versus wild conspecifics
Source: PLoS One. 2025 Jun 25;20(6):e0326497. doi: 10.1371/journal.pone.0326497 (PMC12193907; doi:10.1371/journal.pone.0326497)
Supplement: S1 File — (XLSX) [file pone.0326497.s001.xlsx]

## Sheet: Carp Cyprinus carpio
Water type	Site	Fork length (mm)	Scale cortisol concentration (pg/mg)
Recreational C&R fishery	1	394	1.07
Recreational C&R fishery	1	225	1.29
Recreational C&R fishery	1	420	1.43
Recreational C&R fishery	1	165	1.6
Recreational C&R fishery	1	165	1.77
Recreational C&R fishery	1	325	1.79
Recreational C&R fishery	1	285	1.8
Recreational C&R fishery	1	272	1.82
Recreational C&R fishery	1	325	1.93
Recreational C&R fishery	1	254	2
Recreational C&R fishery	1	415	2.39
Recreational C&R fishery	1	350	2.49
Recreational C&R fishery	1	255	2.51
Recreational C&R fishery	1	285	2.52
Recreational C&R fishery	1	330	2.67
Recreational C&R fishery	1	138	2.69
Recreational C&R fishery	1	224	2.69
Recreational C&R fishery	1	214	2.77
Recreational C&R fishery	1	455	2.78
Recreational C&R fishery	1	170	2.92
Recreational C&R fishery	1	298	2.92
Recreational C&R fishery	1	195	3.25
Recreational C&R fishery	1	224	3.39
Recreational C&R fishery	1	242	3.47
Recreational C&R fishery	1	508	3.51
Recreational C&R fishery	1	398	3.51
Recreational C&R fishery	1	187	3.53
Recreational C&R fishery	1	340	3.74
Recreational C&R fishery	1	193	3.76
Recreational C&R fishery	1	428	3.79
Recreational C&R fishery	1	450	3.87
Recreational C&R fishery	1	268	3.94
Recreational C&R fishery	1	490	4.01
Recreational C&R fishery	1	175	4.13
Recreational C&R fishery	1	408	4.18
Recreational C&R fishery	1	320	4.31
Recreational C&R fishery	1	290	4.34
Recreational C&R fishery	1	500	4.38
Recreational C&R fishery	1	420	4.38
Recreational C&R fishery	1	350	4.66
Recreational C&R fishery	1	410	4.66
Recreational C&R fishery	1	430	4.72
Recreational C&R fishery	1	215	4.79
Recreational C&R fishery	1	464	4.82
Recreational C&R fishery	1	430	4.94
Recreational C&R fishery	1	415	5.23
Recreational C&R fishery	1	390	5.58
Recreational C&R fishery	1	375	5.61
Recreational C&R fishery	1	460	5.72
Recreational C&R fishery	1	380	5.74
Recreational C&R fishery	1	245	5.77
Recreational C&R fishery	1	400	5.81
Recreational C&R fishery	1	490	5.92
Recreational C&R fishery	1	465	6.22
Recreational C&R fishery	1	274	6.63
Recreational C&R fishery	1	480	6.72
Recreational C&R fishery	1	330	7
Recreational C&R fishery	1	275	7.14
Recreational C&R fishery	1	490	8.49
Recreational C&R fishery	1	320	8.64
Recreational C&R fishery	1	325	10.06
Recreational C&R fishery	2	550	1.12
Recreational C&R fishery	2	550	1.27
Recreational C&R fishery	2	500	1.47
Recreational C&R fishery	2	460	1.49
Recreational C&R fishery	2	460	1.64
Recreational C&R fishery	2	560	1.92
Recreational C&R fishery	2	420	2.24
Recreational C&R fishery	2	520	2.98
Recreational C&R fishery	2	550	3.29
Recreational C&R fishery	2	460	3.67
Recreational C&R fishery	3	520	0.72
Recreational C&R fishery	3	450	0.93
Recreational C&R fishery	3	540	0.96
Recreational C&R fishery	3	465	0.99
Recreational C&R fishery	3	530	1.11
Recreational C&R fishery	3	400	1.12
Recreational C&R fishery	3	410	1.14
Recreational C&R fishery	3	520	1.19
Recreational C&R fishery	3	460	1.26
Recreational C&R fishery	3	430	1.34
Recreational C&R fishery	3	515	1.36
Recreational C&R fishery	3	505	1.36
Recreational C&R fishery	3	450	1.43
Recreational C&R fishery	3	395	1.47
Recreational C&R fishery	3	600	1.5
Recreational C&R fishery	3	640	1.54
Recreational C&R fishery	3	650	1.57
Recreational C&R fishery	3	490	1.57
Recreational C&R fishery	3	610	1.58
Recreational C&R fishery	3	450	1.63
Recreational C&R fishery	3	470	1.65
Recreational C&R fishery	3	570	1.85
Recreational C&R fishery	3	510	1.86
Recreational C&R fishery	3	680	2.05
Recreational C&R fishery	3	420	2.07
Recreational C&R fishery	3	550	2.09
Recreational C&R fishery	3	610	2.27
Recreational C&R fishery	3	465	2.4
Recreational C&R fishery	3	510	2.49
Recreational C&R fishery	3	600	2.54
Recreational C&R fishery	3	390	2.54
Recreational C&R fishery	3	380	2.58
Recreational C&R fishery	3	540	2.62
Recreational C&R fishery	3	540	2.92
Recreational C&R fishery	3	570	2.94
Recreational C&R fishery	3	420	3.18
Recreational C&R fishery	3	480	3.69
Recreational C&R fishery	3	440	4.32
Recreational C&R fishery	3	570	4.53
Recreational C&R fishery	3	380	4.64
Recreational C&R fishery	3	450	4.87
Recreational C&R fishery	3	490	5.41
Recreational C&R fishery	3	525	5.46
Recreational C&R fishery	3	460	5.74
Recreational C&R fishery	3	600	6.15
Recreational C&R fishery	3	470	6.31
Recreational C&R fishery	3	500	7.07
Recreational C&R fishery	3	450	7.19
Recreational C&R fishery	4	515	0.85
Recreational C&R fishery	4	510	0.92
Recreational C&R fishery	4	450	0.95
Recreational C&R fishery	4	570	1.53
Recreational C&R fishery	4	485	1.59
Recreational C&R fishery	4	435	1.71
Recreational C&R fishery	4	505	1.78
Recreational C&R fishery	4	615	1.79
Recreational C&R fishery	4	520	1.88
Recreational C&R fishery	4	550	1.92
Recreational C&R fishery	4	510	2.1
Recreational C&R fishery	4	360	2.22
Recreational C&R fishery	4	610	2.29
Recreational C&R fishery	4	490	2.45
Recreational C&R fishery	4	450	2.49
Recreational C&R fishery	4	480	2.53
Recreational C&R fishery	4	605	2.6
Recreational C&R fishery	4	500	2.93
Recreational C&R fishery	4	505	3.07
Recreational C&R fishery	4	520	3.17
Recreational C&R fishery	4	500	3.36
Recreational C&R fishery	4	495	3.57
Recreational C&R fishery	4	530	4.7
Recreational C&R fishery	4	495	5.95
Recreational C&R fishery	4	480	8.69
Recreational C&R fishery	5	406	1.19
Recreational C&R fishery	5	340	1.2
Recreational C&R fishery	5	340	1.27
Recreational C&R fishery	5	302	1.33
Recreational C&R fishery	5	368	1.43
Recreational C&R fishery	5	262	1.62
Recreational C&R fishery	5	255	1.73
Recreational C&R fishery	5	405	1.77
Recreational C&R fishery	5	340	1.77
Recreational C&R fishery	5	250	1.79
Recreational C&R fishery	5	420	2.08
Recreational C&R fishery	5	325	3.02
Recreational C&R fishery	5	395	3.07
Recreational C&R fishery	5	277	3.16
Recreational C&R fishery	5	335	3.17
Recreational C&R fishery	5	330	3.38
Recreational C&R fishery	5	350	3.44
Recreational C&R fishery	5	284	4.09
Recreational C&R fishery	5	455	4.21
Recreational C&R fishery	5	440	4.36
Recreational C&R fishery	5	365	5.11
Recreational C&R fishery	5	315	5.16
Recreational C&R fishery	5	310	5.32
Recreational C&R fishery	5	370	6.59
Recreational C&R fishery	5	400	6.62
Recreational C&R fishery	5	370	7.93
Recreational C&R fishery	5	305	8.09
Recreational C&R fishery	5	470	8.53
Recreational C&R fishery	5	560	11.55
Wild	6		1
Wild	6		1.07
Wild	6		1.11
Wild	6		1.13
Wild	6		1.14
Wild	6		1.29
Wild	6		1.34
Wild	6		1.4
Wild	6		1.49
Wild	6		1.64
Wild	6		1.65
Wild	6		1.69
Wild	6		1.89
Wild	6		2.25
Wild	6		2.42
Wild	6		4.57
Wild	6		4.86
Wild	6		5.79
Wild	6		11.41
Wild	6		17.36
Wild	6		31.81
Wild	6		37.54
Wild	6		41.58
Wild	6		47.78
Wild	6		62.38
Wild	6		70.36
Wild	6		110.58
Wild	7		2.27
Wild	7		2.74
Wild	7		3.42
Wild	7		4
Wild	7		4.21
Wild	7		4.3
Wild	7		4.48
Wild	7		5.34
Wild	7		6.12
Wild	7		6.38
Wild	7		6.81
Wild	7		6.84
Wild	7		6.86
Wild	7		6.97
Wild	7		6.99
Wild	7		7.05
Wild	7		8.64
Wild	7		8.74
Wild	7		8.96
Wild	7		8.99
Wild	7		9.16
Wild	7		9.7
Wild	7		11.79
Wild	7		12.03
Wild	7		12.32
Wild	7		13.79
Wild	7		14.33
Wild	7		15.68
Wild	7		15.85
Wild	7		15.98
Wild	7		16.36
Wild	7		16.55
Wild	7		16.89
Wild	7		17.54
Wild	7		18.89
Wild	7		19.31
Wild	7		20.11
Wild	7		20.14
Wild	7		21.42
Wild	7		21.43
Wild	7		22.35
Wild	7		23.23
Wild	7		23.71
Wild	7		25.37
Wild	7		26.54
Wild	7		27.07
Wild	7		27.94
Wild	7		29.21
Wild	7		34.93
Wild	7		35.98
Wild	7		49.58
Wild	7		52.7
Wild	7		52.96
Wild	7		55.35
Wild	7		57.11
Wild	7		60.74
Wild	8		7.77
Wild	8		12.61
Wild	8		16.33
Wild	8		17
Wild	8		17.4
Wild	8		18.29
Wild	8		19.39
Wild	8		20.55
Wild	8		22.15
Wild	8		23.98
Wild	8		25.12
Wild	8		25.21
Wild	8		25.35
Wild	8		26.59
Wild	8		28.39
Wild	8		28.74
Wild	8		28.87
Wild	8		28.89
Wild	8		29.78
Wild	8		29.79
Wild	8		30.53
Wild	8		31.21
Wild	8		31.66
Wild	8		37.19
Wild	8		37.24
Wild	8		40.19
Wild	8		40.33
Wild	8		41.1
Wild	8		41.4
Wild	8		44.43
Wild	8		50.65
Wild	8		56.26
Wild	8		56.77
Wild	8		58.48
Wild	9		1.74
Wild	9		1.86
Wild	9		2.48
Wild	9		3.14
Wild	9		3.28
Wild	9		3.38
Wild	9		3.5
Wild	9		4.04
Wild	9		4.12
Wild	9		4.21
Wild	9		4.72
Wild	9		5
Wild	9		5.23
Wild	9		5.25
Wild	9		5.59
Wild	9		7.19
Wild	9		7.21
Wild	9		7.54
Wild	9		7.58
Wild	9		8.07
Wild	9		8.32
Wild	9		9.01
Wild	9		9.22
Wild	9		9.33
Wild	9		9.71
Wild	9		9.82
Wild	9		9.99
Wild	9		12.13
Wild	9		15.52
Wild	9		17.54
Wild	9		17.88
Wild	9		22.13
Wild	9		23.57
Wild	9		31.13
Wild	9		51.95
Wild	10	600	4.11
Wild	10	690	4.13
Wild	10	615	4.98
Wild	10	610	5.21
Wild	10	440	6.12
Wild	10	630	7.14
Wild	10	240	7.86
Wild	10	550	9.37
Wild	10	685	9.87
Wild	10	275	11.07
Wild	10	230	15.76
Wild	10	230	16.97
Wild	10	275	17.58
Wild	10	775	25.6
Wild	10	580	30.8
Wild	10	585	32.88
Wild	10	710	39.9
Wild	10	520	45.9
Wild	10	640	45.999
Wild	10	528	46.7
Wild	10	610	56.5
Wild	10	580	58.2
Wild	10	605	69.4
Wild	10	150	81.14
Wild	10	570	82.8
Wild	10	445	83.8
Wild	10	510	92.1
Wild	10	485	110
Wild	10	510	113
Wild	10	152	113.44
Wild	10	350	119
Wild	10	625	120
Wild	10	600	130
Wild	10	540	140
Wild	10	310	215
Wild	10	290	290
Wild	10	310	300
Wild	10	550	315
Wild	10	330	350

## Sheet: Atlantic salmon Salmo salar
Scale cortisol wild salmon (pg/mg)	Scale cortisol farmed salmon (pg/mg)
6.5	12.58
5.46	7.95
10.25	14.98
86.09	21.56
306.59	20.3
82.78	19.57
21.19	9.59
6.09	23.33
13.21	23.77
29.04	14.33
181	17.73
283.66	17.77
29.49	13.07
43.64	12.55
48.75	17.46
67.19	19.93
	18.26
	18.14
	13.83
	11.49
	8.87
	11.93
